# Supplementary material for: Male germ cell-associated kinase is required for axoneme formation during ciliogenesis in zebrafish photoreceptors
Source: Dis Model Mech. 2024 Jul 16;17(7):dmm050618. doi: 10.1242/dmm.050618 (PMC11273301; doi:10.1242/dmm.050618)
Supplement: Table S3. Experimental sample sizes [file dmm-17-050618-TableS3.xlsx]

## Sheet: Sheet1
sample size (number of fish)
Fig. 1A		wt	mut
	6 dpf	5	5
	2 mpf	>100	2
Fig. 1C		wt	mut
	3 dpf	3	3
	4 dpf	3	3
	5 dpf	3	3
	6dpf	2	3
Fig. 1D		wt	mut
	6 dpf	5	5
Fig. 2		wt	mut	Show histogram of Fig. S3B
	3 dpf	3	4
	4 dpf	4	5
	5 dpf	3	3
	6dpf	4	4
Fig. 3A		wt	mut	show histogram of Fig. S4A-C
	3 dpf	4	4
	4 dpf	4	4
	5 dpf	4	7
Fig 3B		wt	mut
	5dpf	3	1
Fig 3C		wt	mut
	5dpf	2	3
Fig 3D		wt	mut
	5dpf	2	3
Fig. 3E		wt	mut	show histogram of Fig. S4D, S4DF
	non-transgenic	3	4
	Tg[hsp:Bcl2]	3	4
Fig. 3F		wt	mut	show histogram of Fig. S4E
	non-transgenic	4	4
	Tg[hsp:Bcl2]	4	4
Fig. 5A	stage	embryo number
	1-cell	20
	2-cell	23
	4-cell	18
	50% epiboly	20
	tail bud	25
	24 hpf	10
	48 hpf	12
	72 hpf	12
Fig. 5B	embryo number
	4
Fig. 5C	embryo number
	8
	wt	mut
Fig. 6A	4	3
Fig. 6B	5	4
Fig. 6C	3	3
Fig. 6D	3	4
Fig. 6E	3
Fig. 6F		3
Fig. 6G	3	3
Fig. 6H	3	3
Fig. 7B	independent blots number
	6
Fig. 7C		wt
	Tg[crx:eGFP]	3
	Tg[crx:eGFP-wt MAK]	4
	Tg[crx:eGFP-AR MAK]	3
	Tg[crx:eGFP-ADF-MAK]	3
	Tg[crx:eGFP-DM-MAK]	3
Fig. 7D		wt	mut
	Tg[crx:eGFP]	3	3
	Tg[crx:eGFP-wt MAK]	4	3
	Tg[crx:eGFP-AR MAK]	3	3
	Tg[crx:eGFP-ADF-MAK]	3	3
	Tg[crx:eGFP-DM-MAK]	3	3
Fig. 7E		wt	mut
	Tg[crx:eGFP]	3	3
	Tg[crx:eGFP-wt MAK]	3	4
	Tg[crx:eGFP-AR MAK]	4	3
	Tg[crx:eGFP-ADF-MAK]	3	3
	Tg[crx:eGFP-DM-MAK]	3	3
